# Supplementary material for: Genome-Wide Association Study of Kernel Traits in Aegilops tauschii
Source: Front Genet. 2021 May 28;12:651785. doi: 10.3389/fgene.2021.651785 (PMC8194309; doi:10.3389/fgene.2021.651785)
Supplement: Supplementary Table 8 — The six kernel traits measured in multiple trials. [file Table_8.xlsx]

## Sheet: Sheet1
Supplementary Table S8 The six kernel traits measured in multiple trials.
Accession No.	2017					2018						2019						BLUP
	KL	KW	KV	KSA	KWL	KL	KW	KV	KSA	KWL	HKW	KL	KW	KV	KSA	KWL	HKW	KL	KW	KV	KSA	KWL	HKW
AS623002	5.0484	1.9606	1.3596	12.7635	0.3884	5.718	2.3749	3.8016	22.6159	0.4181	0.9179	4.3787	2.2131	2.671	16.8029	0.5073	0.6996	5.0402	2.1889	2.6627	17.4732	0.438	0.8134
AS623003	5.2785	1.9727	1.3494	12.0919	0.3737	5.1984	2.1641	3.0234	19.535	0.4184	0.6455	4.4197	1.8959	1.8808	14.1973	0.4292	0.4158	4.9791	2.039	2.2383	15.8221	0.4123	0.624
AS623005	5.0066	1.7039	0.8764	9.1492	0.3403	4.9431	2.316	3.2367	19.7046	0.4737	1.01	4.5575	2.2431	2.905	17.883	0.4945	0.7785	4.8835	2.1059	2.4438	16.0591	0.4357	0.8717
AS623007	4.8518	2.3714	1.7782	13.392	0.4888	5.3662	3.0631	6.1918	28.2657	0.5751	1.1099	4.7328	2.9759	5.12	24.038	0.635	1.1041	4.9925	2.7302	4.0761	20.9823	0.5462	1.0166
AS623008	5.2581	1.7765	0.8868	9.6521	0.3379	5.1819	2.6539	4.6051	24.1212	0.5156	1.0676	4.4648	2.253	2.7959	17.355	0.5089	0.5817	4.9812	2.2281	2.7851	17.1995	0.451	0.8243
AS623010	5.0541	2.1147	1.694	15.09	0.4184	5.9929	2.4612	4.5083	25.5547	0.4118	1.1849	4.1153	2.029	2.0958	14.4684	0.4953	0.3523	5.0444	2.2053	2.7879	18.2342	0.4417	0.7861
AS623014	5.0261	1.8106	0.9692	9.9333	0.3602	5.4385	2.5124	4.2918	23.8366	0.4631	1.0879	5.3964	2.5416	4.2952	23.636	0.4725	0.7533	5.216	2.2808	3.1261	18.8296	0.4334	0.8896
AS623020	5.0158	1.0402	0.5999	6.6038	0.2074	4.5776	2.8624	4.7341	22.9035	0.6277	1.0732	4.5595	2.8353	4.3677	21.6841	0.6224	1.0525	4.7965	2.244	3.1652	17.2158	0.4795	0.9865
AS623023	4.854	1.9936	1.7394	13.8606	0.4107	5.1064	2.5682	4.3112	23.0629	0.5056	1.0523	4.6016	2.3446	3.1559	18.7504	0.5111	0.7328	4.8969	2.293	3.0321	18.3798	0.4705	0.8705
AS623024	5.292	2.0617	1.4065	11.9595	0.3896	5.8489	2.4586	4.3711	24.7089	0.4231	1.1189	5.1689	2.4117	3.6811	21.4155	0.4686	0.8225	5.3263	2.3004	3.0999	19.0057	0.4287	0.9237
AS623030	5.2606	2.4891	2.145	14.8625	0.4732	5.1083	2.8544	5.2892	25.344	0.5617	1.2688	4.7327	2.7327	4.186	21.6869	0.5803	0.9565	5.0295	2.6331	3.681	19.9949	0.5237	1.0204
AS623031	4.8936	1.945	1.1993	10.8964	0.3975	5.325	2.6659	4.7297	24.6503	0.5026	1.0309	4.7555	2.3495	3.2737	19.2998	0.4967	0.5953	4.9759	2.277	2.9127	17.7957	0.4582	0.8164
AS623034	5.1878	2.434	1.6497	12.8694	0.4692	5.2559	3.0593	6.0735	27.4933	0.5857	1.4944	5.298	2.6176	4.6314	24.2321	0.4949	1.3188	5.1988	2.5857	3.7028	20.328	0.4932	1.2206
AS623037	4.7671	2.3288	1.7263	12.9294	0.4885	4.5754	2.6631	4.2484	21.7365	0.5853	0.9786	4.6849	2.6948	4.2241	21.5814	0.577	0.6917	4.7656	2.5198	3.2989	18.5287	0.534	0.8314
AS623038	5.1761	1.9049	1.4241	12.6536	0.368	5.285	2.4311	3.9309	22.4132	0.4622	0.9109	5.0672	2.4726	3.9742	22.0309	0.4902	0.7948	5.1343	2.2645	3.0651	18.7496	0.4399	0.8435
AS623039	5.4096	1.6224	0.6697	8.5258	0.2999	5.3203	2.4463	3.9935	22.6169	0.4608	0.4552	4.6004	2.069	2.4577	16.4874	0.4508	0.5068	5.0857	2.0695	2.4715	16.2911	0.4095	0.5902
AS623040	4.5899	2.1987	1.6562	12.5456	0.479	4.943	2.6298	4.1532	22.0222	0.5382	0.9816	4.039	2.4774	3.0771	17.2129	0.6175	0.7153	4.6537	2.4091	2.9461	17.3689	0.5279	0.8405
AS623043	4.866	2.2656	1.7425	12.9847	0.4656	4.865	2.7579	4.7853	23.6235	0.5684	1.1287	4.6956	2.7105	4.3685	22.2266	0.5782	1.228	4.8637	2.5336	3.4864	19.2006	0.5238	1.0652
AS623044	4.4612	2.0883	1.4331	11.6232	0.4681	5.6098	2.7562	5.3595	26.8854	0.4918	1.386	5.2924	2.8888	5.5005	26.3589	0.5481	1.1679	5.0938	2.5334	3.8619	20.7672	0.4939	1.1323
AS623045	4.4382	2.2648	1.6938	12.3583	0.5103	5.1718	3.1177	6.3783	28.1577	0.6068	1.2897	4.4689	2.6932	3.8838	20.1768	0.6071	0.7349	4.7783	2.6329	3.7712	19.6831	0.554	0.9521
AS623046	4.6128	2.4396	2.0201	13.9295	0.5289	4.7654	3.09	6.0806	26.6137	0.6502	1.3108	4.5694	2.9553	4.8596	22.9744	0.6529	1.0345	4.746	2.7519	4.0412	20.4167	0.5849	1.0613
AS623047	5.0033	1.7691	0.9879	9.9513	0.3536	5.1069	3.2395	6.8188	28.8822	0.6349	1.7656	4.6964	3.011	5.1892	24.0415	0.6427	1.1671	4.957	2.6166	4.0508	20.2498	0.5293	1.2613
AS623048	5.0208	2.5425	2.0894	14.3254	0.5064	4.846	3.2348	6.4003	27.45	0.6741	1.0049	4.1686	2.566	3.3287	18.1872	0.6192	0.8688	4.7676	2.7107	3.7343	19.4935	0.5751	0.9007
AS623051	5.2993	1.7118	1.0558	10.5764	0.323	5.6935	2.2776	3.7426	23.0286	0.4008	1.225	4.9048	2.1353	2.8053	18.2483	0.4354	0.64	5.225	2.0657	2.6012	17.3877	0.3949	0.8977
AS623054	5.3788	1.947	1.2857	11.8133	0.362	5.807	2.5055	4.8946	26.3996	0.4335	0.9876	5.3021	2.4411	3.9179	22.4538	0.4642	0.9017	5.37	2.2893	3.2718	19.6763	0.4222	0.906
AS623057	4.5287	1.7262	1.048	9.8716	0.3812	4.5543	2.2237	2.8577	17.7606	0.4908	0.6308	4.4202	2.1004	2.539	16.5321	0.4793	0.5933	4.6369	2.0441	2.2897	15.3911	0.4481	0.6795
AS623059	5.0346	1.7633	1.1674	11.1656	0.3502	5.4756	2.3249	3.8065	22.5271	0.4254	0.7681	4.656	2.2499	2.9862	18.2456	0.4855	0.5549	5.0454	2.1277	2.6971	17.4098	0.4234	0.7131
AS623060	5.628	1.4956	0.7267	8.899	0.2657	6.0767	2.3465	4.0827	24.593	0.3877	0.9594	4.0018	1.9706	1.9701	13.9068	0.4935	0.249	5.1781	1.975	2.3797	16.231	0.3909	0.6741
AS623064	5.2257	1.886	1.2248	11.2084	0.3609	5.5445	2.2614	3.6362	22.0785	0.4085	0.698	4.9697	2.238	3.1525	19.4534	0.4519	0.7267	5.1863	2.1415	2.7114	17.6181	0.4123	0.7478
AS623065	5.4632	1.8507	1.0602	10.537	0.3388	5.0892	2.2573	3.2939	20.0764	0.4495	0.7741	5.231	2.1888	3.1406	19.9325	0.4201	1.0144	5.197	2.1157	2.5719	17.0482	0.407	0.8717
AS623067	5.1977	2.0773	1.5911	12.5674	0.3997	5.4152	2.4948	4.4259	24.1849	0.4609	0.276	4.9086	2.2499	3.1488	19.4432	0.4599	0.7341	5.1326	2.2684	3.0212	18.5153	0.4407	0.6066
AS623068	5.4418	1.7401	1.1552	11.137	0.3198	5.4854	2.1132	2.8993	19.5118	0.3886	0.8339	4.7186	2.0503	2.3746	16.484	0.4347	0.7049	5.1632	2.0014	2.2855	16.1619	0.3896	0.7866
AS623071	5.2934	1.9029	1.4817	12.7311	0.3595	5.3168	2.4519	4.0289	22.8532	0.4617	1.132	4.7484	2.1279	2.6144	17.2169	0.4504	0.66	5.0926	2.1698	2.7414	17.6339	0.4265	0.8729
AS623073	5.4558	2.0053	1.8456	14.4985	0.3676	5.1958	2.3394	3.6594	21.5643	0.4553	0.8155	4.8359	2.1688	2.7885	18.0432	0.4524	0.5383	5.1243	2.1787	2.7867	17.9727	0.4258	0.7236
AS623074	5.0753	1.726	0.8645	9.1996	0.3401	4.7014	2.0896	2.6538	17.3546	0.4445	0.8317	4.4924	2.1644	2.7059	17.0562	0.4822	0.5591	4.825	2.0236	2.2304	15.2472	0.4258	0.7362
AS623076	5.2714	1.6839	0.9654	9.8889	0.3194	4.5544	1.9844	2.3934	16.4465	0.4386	0.4388	4.7243	2.1989	2.7712	17.652	0.4665	0.789	4.894	1.9908	2.2051	15.3451	0.4127	0.6807
AS623080	5.0393	1.8972	1.1288	10.3665	0.3765	5.399	2.2671	3.413	21.0507	0.4214	0.638	5.0028	2.1447	2.9554	18.8471	0.4303	0.5015	5.1129	2.1193	2.5726	16.9751	0.414	0.6506
AS623081	4.9682	1.5206	0.9719	11.4277	0.3061	4.9984	2.2057	2.9445	18.7442	0.4443	0.6283	4.8871	2.0388	2.4593	16.9474	0.4178	0.8207	4.9811	1.9236	2.1967	15.9657	0.3882	0.7561
AS623090	4.9187	2.2631	1.6271	12.1994	0.4601	5.1799	2.9329	5.47	25.8879	0.5704	1.2049	4.7591	2.9248	5.1766	24.037	0.6182	0.9907	4.9696	2.646	3.8567	20.0549	0.5327	1.0103
AS623117	5.7217	2.6336	2.7949	17.8845	0.4603	6.7126	2.8688	6.8879	32.9075	0.4301	1.4915	5.498	2.543	4.6226	24.6846	0.4639	1.1052	5.7248	2.6241	4.4028	23.5221	0.4497	1.1469
AS623118	5.3378	2.0709	1.7247	13.4865	0.388	5.567	2.8084	5.4481	26.7996	0.5082	1.1689	4.8791	2.3176	3.2681	19.6334	0.4762	0.8293	5.1971	2.3774	3.364	19.4823	0.4546	0.9431
AS623119	4.77	1.7652	1.0957	10.1541	0.3701	4.8162	2.156	2.8795	18.334	0.4506	0.5812	4.8405	2.0631	2.5329	17.2634	0.427	0.6827	4.8637	2.0249	2.3067	15.8032	0.4194	0.693
AS623124	4.4131	1.824	1.1296	10.0731	0.4133	4.9199	2.1683	2.877	18.51	0.4455	0.6367	4.7902	2.122	2.7251	17.7993	0.4464	0.6595	4.7892	2.0627	2.3668	15.9671	0.4345	0.704
AS623125	4.8631	1.9327	1.4658	11.8852	0.3974	5.0221	2.4354	3.8677	21.8081	0.4863	0.6823	4.7025	2.1475	2.6964	17.4979	0.4607	0.6659	4.9033	2.1794	2.7158	17.2158	0.4465	0.7217
AS623127	5.0251	1.9573	1.4336	12.0966	0.3895	5.3135	2.4875	4.3355	23.8004	0.4703	1.0555	4.9044	2.198	3.0038	18.7444	0.4551	0.83	5.0642	2.2163	2.9156	18.1117	0.437	0.9047
AS623130	5.3512	1.8921	1.2625	11.3799	0.3536	4.9181	2.1806	2.9621	18.6675	0.4471	0.68	4.4522	2.1328	2.5564	16.5046	0.4807	0.7837	4.9361	2.0892	2.3801	16.0111	0.4285	0.7611
AS623133	5.2233	1.7524	1.0632	10.5192	0.3355	5.1743	2.0074	2.665	18.2997	0.3907	0.7023	5.209	2.1109	2.8876	19.0524	0.4072	0.5992	5.1535	1.9919	2.3357	16.3537	0.3865	0.7058
AS623135	4.7792	1.7668	1.1685	10.684	0.3697	4.5357	1.9028	2.0194	14.9201	0.4225	0.5992	4.6649	2.0597	2.4151	16.5356	0.4457	0.6047	4.7539	1.9507	2.0634	14.8653	0.4156	0.6726
AS623136	5.2197	2.078	1.6536	13.2898	0.3981	6.0229	2.6449	5.3663	27.9766	0.4406	1.4049	5.2404	2.4532	3.9414	22.3342	0.472	1.0556	5.3688	2.3714	3.5038	20.4382	0.4369	1.1005
AS623137	5.4789	2.2157	1.6301	13.5838	0.4044	5.5712	2.6412	5.0011	25.9132	0.478	1.1279	5.1257	2.2895	3.3668	20.3343	0.4502	0.8875	5.2934	2.3628	3.2449	19.4594	0.4426	0.9489
AS623141	5.117	2.1568	1.654	13.0925	0.4215	5.3227	2.5224	4.1672	23.1191	0.4776	1.2545	4.9389	2.4819	3.8451	21.4359	0.5049	0.7563	5.0975	2.367	3.1557	18.8923	0.4633	0.9474
AS623142	4.8448	1.971	1.5467	12.6291	0.4068	4.608	2.1406	2.6393	17.2411	0.4657	0.3	4.4437	2.2105	2.6021	16.6827	0.5012	0.7214	4.7335	2.1231	2.382	16.0113	0.455	0.6104
AS623145	5.1448	1.5564	0.6554	7.8217	0.3025	4.8127	2.1541	2.8665	18.3348	0.4513	0.7505	4.5302	1.9413	2.1863	15.5678	0.4286	0.5821	4.8787	1.9282	2.0917	14.7575	0.4007	0.7164
AS623146	4.1648	1.6786	0.8965	8.6288	0.403	4.8231	2.195	2.8187	18.1713	0.4577	0.5475	4.4621	1.8479	1.835	14.11	0.4152	0.4364	4.6238	1.9485	2.0492	14.546	0.4275	0.5977
AS623150	5.0858	2.0133	1.4329	12.3247	0.3959	5.4696	2.3707	3.899	22.7294	0.4365	0.6523	4.7381	2.2498	2.9969	18.455	0.4771	0.5973	5.0766	2.2137	2.7962	17.8177	0.4366	0.6881
AS623157	5.8155	2.0533	1.6715	13.4745	0.3531	4.7732	2.1103	2.5809	17.2717	0.4487	0.7072	4.4512	1.9703	2.0569	14.8589	0.4466	0.5395	5.0143	2.0684	2.2533	15.7652	0.4176	0.6872
AS623158	4.031	1.634	0.834	8.4079	0.4054	4.6593	1.8716	1.8287	14.3614	0.4065	0.5676	4.256	2.0624	2.1732	14.9125	0.4887	0.4269	4.5001	1.9039	1.8572	13.7077	0.433	0.6013
AS623159	4.2887	1.6439	0.8185	8.3795	0.3833	4.2043	1.9511	2.0461	14.4637	0.4671	0.4573	5.3805	2.0646	2.8642	19.3462	0.3837	1.04	4.7278	1.9305	2.0972	14.8782	0.4157	0.7725
AS623161	4.6485	1.8543	1.2759	10.8745	0.3989	5.1481	2.1866	3.2504	20.1802	0.4272	0.8319	4.9074	2.0978	2.5984	17.5423	0.4323	0.6471	4.9318	2.0698	2.4725	16.5421	0.4214	0.7663
AS623165	5.0708	2.107	1.8015	14.0926	0.4155	4.9362	2.3786	3.5875	20.8811	0.4845	0.9732	4.4542	2.0313	2.2266	15.3709	0.459	0.5186	4.8722	2.1797	2.6044	16.9959	0.4506	0.7706
AS623166	4.8527	2.2994	1.7351	12.8435	0.4738	4.7832	2.765	4.4841	22.5282	0.5833	0.8835	4.4174	2.5675	3.6002	19.3987	0.5842	0.7639	4.772	2.5039	3.1969	18.1452	0.5304	0.8236
AS623167	5.4658	1.9304	1.187	11.3463	0.3532	6.054	2.5379	4.8912	26.7402	0.4224	1.2576	5.4714	2.3888	3.8498	22.5173	0.4378	0.9484	5.4936	2.2786	3.2261	19.66	0.4094	1.0138
AS623168	4.3871	1.9974	1.1705	10.1291	0.4553	4.2123	2.4827	3.3049	18.3598	0.5942	0.7408	4.1276	2.7846	4.0493	20.1279	0.678	0.8776	4.4462	2.3971	2.8488	16.5473	0.555	0.8137
AS623170	4.5984	2.2309	1.6879	12.7565	0.4851	4.9371	2.7905	4.8159	23.9174	0.5709	1.2044	4.5603	2.7642	4.2913	21.6715	0.6109	1.2185	4.7824	2.5486	3.4592	19.0736	0.5371	1.0877
AS623171	5.8221	1.8858	1.4091	12.503	0.3239	5.2709	2.5448	4.2026	23.2226	0.4849	1.0944	4.5915	2.3583	3.1563	18.6606	0.5172	0.6991	5.1727	2.2588	2.9142	18.0455	0.4412	0.8734
AS623174	6.0141	2.4593	2.5614	17.5538	0.4089	5.8605	3.2112	7.4992	32.5691	0.5512	0.9936	5.941	2.9704	6.4857	30.3007	0.5017	1.3676	5.6962	2.7973	5.0052	24.8067	0.4801	1.1324
AS623177	5.0909	2.3179	2.0092	14.1851	0.4553	5.2372	2.6141	4.6764	24.0786	0.5012	1.1953	4.9625	2.7361	4.4702	22.9551	0.5558	0.9827	5.0759	2.5144	3.5561	19.8197	0.4941	1.0043
AS623181	4.9054	1.9028	1.341	11.828	0.3879	5.0158	2.1101	2.8205	18.6115	0.4216	0.7367	4.5035	2.0937	2.4422	16.3043	0.4666	0.5831	4.8632	2.0604	2.3324	16.0609	0.4278	0.7121
AS623182	5.8617	2.025	1.1681	11.5838	0.3455	5.6777	2.4961	4.3522	24.383	0.4416	1.2968	5.5344	2.4753	4.2285	23.7314	0.4478	1.4441	5.5139	2.3191	3.1779	19.4249	0.4161	1.196
AS623183	4.6541	2.4128	1.7497	13.0104	0.5184	5.0832	2.8583	5.1914	25.1407	0.5652	1.1632	4.5831	2.5124	3.565	19.7422	0.5524	0.9499	4.8376	2.548	3.3815	18.9562	0.5292	0.9822
AS623188	6.872	1.9302	2.0673	15.6401	0.2809	4.9601	2.3633	3.5032	20.601	0.4792	1.0511	4.5191	2.1792	2.6374	16.9176	0.4852	0.6477	5.3364	2.1669	2.7637	17.7267	0.4181	0.8411
AS623189	5.2636	1.7321	0.8648	9.4922	0.3291	5.2385	2.1364	2.9019	18.9858	0.4091	0.675	4.724	1.9866	2.2554	16.0444	0.4223	0.5021	5.0601	1.9873	2.1761	15.4841	0.3947	0.6635
AS623193	5.5871	2.3662	2.4697	16.5617	0.4235	5.9047	2.7549	5.8071	28.7475	0.4696	1.4847	5.3103	2.6272	4.7298	24.6417	0.498	1.1899	5.4472	2.5377	4.0537	22.0872	0.4596	1.1734
AS623194	4.8521	2.0579	1.9462	16.7725	0.4241	5.1361	2.0604	2.482	17.5212	0.4033	0.7089	4.5681	2.1702	2.9121	17.8116	0.4732	0.4386	4.8955	2.1133	2.5304	17.4532	0.4355	0.6534
AS623195	5.4352	1.6178	0.7708	9.1391	0.2977	5.4394	2.5193	4.3481	23.7944	0.4626	1.3328	4.4441	2.2892	2.9629	17.8185	0.516	0.5021	5.0828	2.1534	2.7298	17.1017	0.4285	0.8875
AS623197	4.1678	1.7005	0.9146	8.9181	0.408	5.8732	2.1998	3.4122	21.9104	0.3778	0.9907	4.1503	2.0153	2.0813	14.4721	0.4889	0.384	4.8059	2.0049	2.2798	15.6861	0.4263	0.7307
AS623198	5.0038	1.8727	1.3137	11.1846	0.3743	5.4002	2.3974	4.0301	22.9049	0.4455	0.808	5.2567	2.2688	3.3622	20.6138	0.4337	0.8477	5.1668	2.1861	2.8976	18.1278	0.4211	0.8264
AS623200	5.6686	1.5103	0.8382	9.2497	0.2664	5.3506	2.1609	3.1041	20.0236	0.4076	0.7575	4.9344	2.1245	2.6836	17.8361	0.4312	0.8703	5.2388	1.9701	2.3384	16.1558	0.3785	0.8169
AS623201	4.8853	2.2515	1.7846	13.2593	0.4609	4.6715	2.8418	4.8562	23.3782	0.6114	0.8751	4.6228	2.442	3.3554	19.115	0.5324	0.8909	4.8178	2.4334	3.1236	18.1345	0.5093	0.864
AS623203	4.3756	2.2725	1.6441	11.8265	0.5194	4.5256	2.5977	3.8208	20.2758	0.5782	1.0205	4.2154	2.7776	3.9231	19.8994	0.6624	0.8567	4.5419	2.5085	3.0809	17.4263	0.5644	0.9019
AS623205	5.6226	2.9234	5.5014	26.7464	0.5199	4.8839	2.7604	4.7665	23.7558	0.5669	0.9024	4.3718	2.2646	2.8117	16.9316	0.5184	0.3604	4.9746	2.5959	4.0733	21.4336	0.5219	0.6926
AS623206	4.9635	2.5371	4.1541	20.6131	0.5112	4.9081	2.8561	4.9878	24.0643	0.5872	0.8765	5.0189	3.0635	5.919	26.7649	0.6141	1.4543	4.9776	2.7437	4.6059	22.4745	0.5505	1.0564
AS623209	4.7659	2.231	1.5692	12.4085	0.4681	4.6314	2.7416	4.2363	21.6219	0.5947	1.0743	4.447	2.483	3.3464	18.7543	0.5596	0.816	4.7207	2.4526	3.0174	17.6296	0.5263	0.9063
AS623210	4.7093	2.1638	1.7875	13.5379	0.4595	4.8237	2.5989	3.9267	21.2687	0.5415	0.7731	4.3241	2.4003	3.058	17.7713	0.5566	0.6995	4.7238	2.3676	2.9154	17.5759	0.5077	0.7641
AS623211	5.5533	2.5028	2.3743	16.5246	0.4507	5.5559	2.9114	5.6356	27.2755	0.526	1.3291	5.0216	3.0114	5.6425	26.0133	0.6023	1.4956	5.2823	2.7347	4.2273	22.0515	0.5137	1.2245
AS623212	5.5808	2.3764	2.7765	17.8436	0.4258	5.3159	2.5859	4.4929	23.9551	0.4873	1.1831	5.0851	2.4929	3.9823	22.0108	0.4918	0.7824	5.2457	2.4525	3.5819	20.4925	0.4646	0.9319
AS623214	5.6683	2.1025	1.5283	13.454	0.3709	5.7011	2.4562	4.2606	24.0439	0.4333	1.1111	5.3177	2.3266	3.4533	20.9334	0.4384	0.8196	5.419	2.2868	3.0417	19.0959	0.418	0.9201
AS623216	5.1651	2.1156	2.3564	16.9091	0.4096	5.0806	2.5156	4.0924	22.6321	0.4976	1.1019	5.2496	2.5429	4.2882	23.2709	0.4881	0.8751	5.1262	2.3708	3.4436	20.2335	0.4608	0.9359
AS623222	4.2301	1.6506	1.2626	10.2489	0.3902	4.3779	2.1274	2.4767	16.2875	0.4902	0.5369	3.866	2.1014	2.086	14.0293	0.5452	0.4237	4.3841	1.9944	2.1232	14.4566	0.4695	0.5897
AS623223	4.6281	2.1309	2.0037	16.3627	0.4604	4.7702	2.3087	3.2376	19.4686	0.4862	0.7412	4.4859	2.0257	2.3192	15.8395	0.4524	0.365	4.7305	2.1647	2.5896	17.3403	0.4628	0.6393
AS623226	4.6571	2.3741	1.848	13.3772	0.5098	4.7115	2.9649	5.2467	24.2341	0.6318	1.216	4.4968	2.986	5.092	23.3182	0.6659	1.0464	4.7258	2.7054	3.8333	19.7446	0.5789	1.0331
AS623228	4.8548	1.4338	0.6062	7.7671	0.2953	5.4155	2.1601	2.9871	19.6752	0.3992	0.8521	4.4353	2.1957	2.5818	16.5096	0.4987	0.4533	4.9322	1.9683	2.2172	15.3359	0.4038	0.7071
AS623230	5.0676	1.6986	0.8504	9.1737	0.3352	5.1574	2.3474	3.5776	21.2918	0.4587	1.0161	4.3426	1.8887	1.952	14.3215	0.442	0.4864	4.8983	2.0105	2.2723	15.5528	0.4141	0.7743
AS623231	4.852	1.5277	0.6747	8.1267	0.3149	4.8951	2.1155	2.7062	17.9787	0.4339	0.7796	4.5507	1.87	1.7263	13.7698	0.4109	0.39	4.8321	1.8879	1.9301	14.2773	0.3949	0.6609
AS623232	5.0331	2.243	1.6801	12.7933	0.4456	5.2799	2.882	5.5332	26.6122	0.5499	0.9851	4.4963	2.5913	3.6996	19.8484	0.5797	0.5705	4.9577	2.5284	3.4908	19.3095	0.5118	0.7924
AS623233	5.556	1.6863	0.9813	10.2933	0.3035	5.5936	2.103	2.9002	19.6602	0.3768	0.7959	5.0185	2.3966	3.6404	21.0594	0.4799	0.9065	5.2915	2.0835	2.5793	17.1695	0.3946	0.8423
AS623236	5.1278	1.6824	0.8721	9.3064	0.3281	5.5168	2.0608	2.9034	19.7897	0.3754	0.9629	4.7526	2.1669	2.8211	18.0363	0.4579	0.7115	5.1021	2.0033	2.3305	16.1618	0.3947	0.8328
AS623237	5.2173	1.6176	0.8269	9.6235	0.31	5.5275	2.3282	3.5867	21.8028	0.4228	1.2169	4.1367	1.9678	1.9048	13.7728	0.4782	0.3903	4.9754	2.0043	2.2557	15.6598	0.4088	0.8099
AS623238	5.3337	1.6485	1.0301	10.444	0.3091	5.3263	2.0214	2.6955	18.6998	0.383	0.8333	4.6408	2.1698	2.6325	17.2173	0.4712	0.5803	5.0784	1.9828	2.2664	15.9615	0.3943	0.744
AS623239	5.2258	2.1044	1.6229	12.9338	0.4027	5.7467	2.5075	4.5717	25.2912	0.4386	1.2268	5.0063	2.3047	3.393	20.1827	0.4632	0.8079	5.245	2.2959	3.1346	19.0897	0.4352	0.9555
AS623240	4.759	2.3028	1.6585	12.3744	0.4839	4.9926	3.0845	5.8416	26.474	0.6229	1.2179	4.1823	2.7807	3.8936	19.7563	0.6692	0.8877	4.7427	2.6598	3.6201	19.1409	0.5685	0.9797
AS623241	5.2535	2.0533	1.575	12.6365	0.3908	5.3977	2.5004	4.5262	24.4406	0.4649	1.0184	5.0113	2.3648	3.596	20.9632	0.474	0.8632	5.1673	2.2965	3.164	18.9943	0.4428	0.9034
AS623242	5.5801	1.7114	0.8787	9.4771	0.3067	5.6054	2.4485	4.1195	23.419	0.4383	1.2241	5.6223	2.7625	5.381	26.9668	0.4938	1.2344	5.4486	2.2976	3.3474	19.4676	0.4168	1.0998
AS623243	5.0099	2.0972	1.6294	12.8867	0.4186	4.933	2.9309	5.4543	25.3015	0.596	1.0799	4.8251	2.7459	4.6434	23.0613	0.5716	1.1353	4.9475	2.5452	3.7097	19.8277	0.5158	1.017
AS623244	5.0932	1.9156	1.2507	11.1306	0.3761	5.6857	2.5661	4.7882	25.5679	0.4537	1.1649	5.0577	2.2541	3.2378	19.9148	0.4458	0.6248	5.1876	2.2421	3.0316	18.5261	0.4296	0.8721
AS623246	5.6014	2.541	2.5105	17.0879	0.4536	5.3387	2.7449	5.1633	25.6534	0.5139	1.2279	5.5869	3.0209	6.2708	28.8786	0.5433	1.0685	5.3796	2.7001	4.3058	22.5206	0.4949	1.0446
AS623247	5.5444	2.1774	1.8472	14.1686	0.3927	5.5915	2.6467	5.1544	26.5808	0.4757	1.4021	5.2435	2.5935	4.4597	23.6734	0.4969	1.0231	5.3434	2.4416	3.6383	20.6517	0.4527	1.0885
AS623249	5.2485	1.8609	1.1637	10.9274	0.3546	5.8018	2.4095	4.2085	24.4309	0.4165	1.0983	4.1411	2.001	2.0042	14.1746	0.4841	0.3142	5.0516	2.1084	2.5401	16.7852	0.422	0.7436
AS623250	5.5105	2.2475	2.0458	15.1685	0.4079	6.1834	2.5224	4.7308	26.4486	0.4119	0.5607	5.3987	2.3622	3.8504	22.3787	0.4387	0.9232	5.5186	2.3586	3.414	20.5408	0.4221	0.7574
AS623251	5.4635	1.9134	1.2406	11.5015	0.3502	6.0865	2.7897	5.9159	29.4997	0.4615	1.1204	5.4025	2.3696	3.7163	21.9569	0.4397	0.7977	5.4841	2.3413	3.4801	20.2714	0.4203	0.9158
AS623252	5.3237	1.9478	1.6148	13.2227	0.3659	5.5764	2.4194	4.284	24.1656	0.4339	1.106	5.4156	2.3785	3.7751	22.2034	0.4408	0.8519	5.3277	2.2463	3.1578	19.3972	0.418	0.9294
AS623253	4.3903	1.7157	0.7668	8.1128	0.3908	4.4971	1.9305	2.1816	15.5107	0.4349	0.345	4.3192	1.9751	2.1237	14.9365	0.4605	0.425	4.564	1.9193	1.9207	13.9358	0.4289	0.5248
AS623258	4.783	1.6833	0.9818	9.5802	0.3519	4.8295	1.9639	2.333	16.6773	0.4088	0.5507	4.8118	1.9202	2.154	15.8456	0.4026	0.5601	4.8631	1.9037	2.0273	14.8558	0.3947	0.6409
AS623265	5.9263	2.1901	1.9307	14.455	0.3696	5.3958	2.6134	4.7907	25.1452	0.4858	1.1097	4.1619	2.0918	2.1864	14.7787	0.5039	0.4541	5.1234	2.2897	2.9518	18.0436	0.4515	0.7951
AS623268	4.9734	1.7921	1.2807	12.1106	0.3603	5.2551	2.2436	3.2643	20.306	0.4304	1.0692	4.6916	2.182	2.7225	17.5131	0.4688	0.7605	4.9849	2.0927	2.5109	16.8882	0.4218	0.8857
AS623270	4.8192	2.3563	2.3196	16.6081	0.4889	5.171	2.528	4.1468	22.6002	0.4928	0.5525	4.6772	2.3783	3.2868	19.1118	0.5094	0.5949	4.8713	2.3873	3.1488	18.923	0.4926	0.6533
AS623271	5.1378	1.7639	1.0983	10.0174	0.3433	5.0535	2.2486	3.2892	20.1408	0.4472	0.7175	4.9724	2.1924	3.072	19.2481	0.4423	0.8356	5.0447	2.089	2.5625	16.7523	0.4152	0.7915
AS623274	5.5299	2.424	3.6139	21.1291	0.4383	5.567	2.8567	5.9422	28.4487	0.5153	1.3672	5.4927	3.1049	6.6734	29.5563	0.5694	1.2787	5.395	2.723	4.9201	24.4719	0.4972	1.1637
AS623275	4.7265	1.8511	1.5641	12.5226	0.3916	4.8111	2.2074	2.7768	17.9213	0.46	0.645	4.6418	2.1343	2.5886	17.0282	0.4626	0.6221	4.803	2.0855	2.42	16.25	0.4383	0.6941
AS623277	5.54	2.5769	3.98	22.5538	0.4651	5.9557	3.1388	6.817	30.9817	0.5272	1.174	5.1243	2.9813	5.7847	26.6723	0.583	1.3571	5.4025	2.8136	5.0147	24.7507	0.5135	1.1246
AS623279	4.8873	2.9708	5.196	25.3106	0.6079	5.1824	3.0947	6.4206	28.2773	0.599	1.4751	4.5922	2.8925	4.6974	22.4828	0.6305	0.8479	4.9215	2.8894	4.9428	23.6764	0.588	1.0537
AS623280	4.5783	2.2539	2.1827	14.4086	0.4923	4.8793	2.8823	5.0809	24.4143	0.5934	1.0672	4.2773	2.6686	3.6633	19.2769	0.6294	0.8563	4.6938	2.5542	3.4946	19.0098	0.5515	0.9176
AS623281	5.135	2.2025	1.5083	11.7793	0.4289	4.5	2.8098	4.4252	21.8722	0.6271	1.022	4.132	2.5076	3.2076	17.8362	0.6092	0.6988	4.7017	2.4713	3.0145	17.2928	0.5382	0.8486
AS623282	5.8851	1.8414	2.1056	15.1463	0.3129	5.2781	2.2849	3.578	21.2757	0.4351	0.7168	5.2369	2.1519	2.9269	19.0233	0.4117	0.8088	5.2937	2.2761	3.2354	19.3154	0.4322	0.7821
AS623285	4.8453	1.6106	0.7996	8.6106	0.3324	4.7778	2.0382	2.4594	16.8445	0.4246	0.5024	4.3943	2.12	2.4239	16.0934	0.4845	0.3901	4.7402	1.9713	2.1084	14.7515	0.423	0.5665
AS623287	4.9353	1.8	1.1003	10.3871	0.3647	4.9385	2.0719	2.8646	18.8584	0.4198	0.314	4.6005	2.2626	2.864	17.9133	0.4918	0.365	4.8754	2.0686	2.393	16.1687	0.4285	0.4938
AS623288	4.8832	1.5372	0.7796	8.4948	0.3148	4.926	1.931	2.2762	16.4778	0.3938	0.4521	4.8903	2.1871	2.8795	18.3938	0.4496	0.6689	4.9307	1.9292	2.1527	15.1839	0.3937	0.6443
AS623292	4.9046	1.6498	0.8398	8.9307	0.3364	4.1356	2.2928	2.7064	16.3953	0.5569	0.2565	4.4919	2.9668	4.7355	22.4714	0.6634	1.0535	4.644	2.2938	2.7835	16.3345	0.5071	0.7087
AS623294	5.2805	1.7778	0.9316	9.6907	0.3367	4.9906	2.1735	2.9919	19.0845	0.4373	0.6355	4.4607	1.9008	1.8741	14.2032	0.4264	0.4492	4.9387	1.9865	2.1157	15.0831	0.4064	0.632
AS623295	4.8316	1.6394	0.9343	9.641	0.3393	4.6034	1.9992	2.2558	15.8305	0.4365	0.56	4.7142	2.2327	2.9825	18.4859	0.4766	0.5639	4.7955	1.992	2.2165	15.3373	0.4203	0.6453
AS623296	4.7323	1.7244	1.1674	10.7675	0.3644	4.9512	1.9166	2.2783	16.5776	0.3882	0.6536	4.3677	1.961	2.1072	15.0609	0.4506	0.38	4.7715	1.9137	2.0499	14.9345	0.407	0.6146
AS623297	4.2064	1.5694	0.7458	8.3064	0.3731	4.5282	2.1687	2.6262	16.9872	0.4823	0.5031	4.5579	2.0831	2.3773	16.0907	0.4595	0.5161	4.5851	1.9775	2.1027	14.6692	0.438	0.6097
AS623303	4.4722	1.54	0.7884	8.4404	0.3443	4.5145	1.8653	2.0581	15.1579	0.4154	0.338	4.8392	1.9245	2.1687	15.8779	0.4002	0.586	4.7161	1.8346	1.9054	14.1737	0.3941	0.5773
AS623304	4.8152	1.713	1.0286	10.0069	0.3557	4.6035	1.8719	2.0079	15.0701	0.4087	0.4608	4.575	1.8825	1.9418	14.7184	0.413	0.416	4.7574	1.8746	1.8955	14.2566	0.3994	0.5612
AS623306	5.5992	1.9076	1.1949	11.3241	0.3407	6.1628	2.514	4.9113	27.1985	0.409	1.5082	5.3012	2.3391	3.597	21.3614	0.4427	0.7927	5.5113	2.2506	3.1656	19.4731	0.4039	1.0462
AS623307	5.5383	2.5147	2.7424	17.8804	0.4541	6.1137	2.8918	6.3197	30.3485	0.4762	1.4689	5.2185	2.7959	5.1407	25.3299	0.5366	1.1583	5.464	2.6698	4.3752	23.0241	0.4819	1.1573
AS623311	5.0106	1.9923	1.7924	13.9018	0.3976	5.0309	2.105	2.8136	18.5827	0.4215	0.62	4.9131	2.1051	2.7164	17.9217	0.4309	0.6601	4.9934	2.0883	2.5256	17.0119	0.4195	0.6985
AS623312	5.4889	1.8869	1.4138	12.42	0.3438	5.3186	2.1325	3.0718	19.9299	0.4063	0.8748	4.8369	1.9571	2.4166	16.8641	0.4073	0.5635	5.1628	2.0226	2.4127	16.7024	0.3924	0.7524
AS623313	4.7716	1.7242	1.1095	10.4172	0.3613	4.6558	2.2422	3.0207	18.611	0.484	0.5347	4.58	2.3215	3.1528	18.6143	0.5088	0.7047	4.7607	2.1132	2.515	16.2943	0.4496	0.6847
AS623315	5.067	1.7099	1.0079	10.0908	0.3375	5.1981	2.3646	3.5046	20.9029	0.4567	0.9259	4.1328	2.0459	2.06	14.3352	0.4967	0.2615	4.8566	2.0645	2.324	15.6935	0.4318	0.667
AS623319	4.4543	2.0493	1.3155	10.9315	0.4601	4.7238	2.6581	4.1497	21.6477	0.5657	1.1247	4.5433	2.6242	3.7915	20.24	0.5849	0.9183	4.6905	2.4166	3.0456	17.6385	0.5211	0.9583
AS623320	4.7455	2.3033	1.9149	13.7403	0.4854	4.5284	2.433	3.3631	19.1217	0.5415	0.7971	4.6996	2.6277	4.0961	21.5512	0.5606	0.8032	4.7524	2.426	3.0772	18.0525	0.5158	0.8076
AS623322	5.0997	2.2897	2.4486	16.3001	0.449	4.7192	2.3612	3.4823	20.0268	0.5035	0.7065	4.4602	2.2614	2.8243	17.3135	0.5116	0.535	4.8275	2.2947	2.9108	17.8518	0.48	0.6854
AS623324	4.8235	2.0384	1.4339	11.7373	0.4226	5.3745	2.438	4.0106	22.7057	0.4564	1.0667	4.7661	2.1728	2.7416	17.7419	0.4594	0.7971	4.9957	2.2182	2.7578	17.4738	0.4445	0.8973
AS623325	5.019	2.1178	1.9756	14.4053	0.422	5.4651	2.3419	3.8766	22.4365	0.431	0.9529	4.8346	2.2428	3.076	18.9899	0.4666	0.9096	5.0828	2.2337	2.9573	18.4208	0.4395	0.8969
AS623326	5.5388	2.1109	1.8638	14.506	0.3811	5.844	2.4559	4.4354	25.0902	0.4207	1.1453	4.7328	3.0206	5.1412	23.895	0.6418	1.1621	5.2786	2.491	3.6326	20.4098	0.4752	1.0484
AS623327	5.5314	1.9657	1.5409	12.8204	0.3554	5.7864	2.2905	4.0647	23.967	0.3977	1.1145	5.6443	2.3032	3.8895	23.1523	0.4086	1.1987	5.4865	2.1921	3.1097	19.4876	0.3952	1.0504
AS623329	5.8537	2.431	2.7275	18.0987	0.4153	5.7001	2.4923	4.5595	24.8736	0.4398	1.22	5.2321	2.5604	4.3481	23.3703	0.4931	1.0952	5.4432	2.4608	3.685	21.1502	0.4473	1.051
AS623330	4.8452	1.8944	1.3737	11.6417	0.391	5.0003	2.2317	3.3041	20.0343	0.4496	0.9249	4.7297	2.3491	3.279	19.3499	0.4999	0.7304	4.9002	2.1676	2.6962	17.1729	0.4451	0.8263
AS623332	5.3022	2.1832	2.7162	18.823	0.4118	5.4819	2.3101	3.6689	21.8822	0.4228	0.9644	5.1224	2.3145	3.5142	20.8545	0.4537	0.7295	5.2272	2.2643	3.2184	19.9082	0.4311	0.8395
AS623333	4.9313	2.4476	3.3571	19.4682	0.4963	5.338	2.708	4.8267	24.806	0.5081	1.1543	4.5359	2.6605	3.9141	20.6067	0.5888	0.7209	4.9567	2.5575	3.8094	20.7707	0.5182	0.9012
AS623335	4.9841	2.3814	3.2716	19.8896	0.4778	5.2019	2.4845	4.0728	22.7039	0.4815	1.0767	4.7663	2.2308	3.0074	18.5309	0.4702	0.7049	4.9928	2.3483	3.34	19.7952	0.4706	0.8693
AS623339	5.2111	2.4274	2.1329	15.0614	0.4658	5.3773	2.7742	5.2238	26.0705	0.5165	0.8171	5.2896	2.9149	5.7092	27.0026	0.5533	1.4515	5.2202	2.6448	4.0696	21.6156	0.5018	1.0352
AS623343	5.4369	2.1862	2.4405	16.6143	0.4021	4.555	2.2406	2.9851	18.1989	0.4964	0.6124	4.2104	2.133	2.3489	15.4262	0.5088	0.4797	4.8086	2.1922	2.6472	16.9686	0.4641	0.6345
AS623346	6.1058	2.1637	3.1783	18.0258	0.3544	6.3148	2.9575	6.8999	32.3622	0.4715	1.3765	5.714	2.5554	4.6577	25.2891	0.449	1.3143	5.7745	2.5169	4.5186	23.5742	0.4268	1.1789
AS623349	4.5513	1.5679	0.9638	9.984	0.3445	4.5176	1.7962	1.8591	14.3125	0.3996	0.4439	3.785	2.0663	1.9518	13.5322	0.5459	0.26	4.4774	1.8638	1.8407	13.7459	0.432	0.5023
AS623352	5.2767	1.6365	1.1873	10.7303	0.3101	4.8338	2.0378	2.5316	17.2755	0.4233	0.6611	4.5326	1.9616	2.1531	15.4167	0.4356	0.4408	4.9169	1.9236	2.1357	15.1984	0.3967	0.6378
AS623354	5.5323	2.1738	2.7215	18.1853	0.3929	5.1489	2.295	3.4364	20.7182	0.4486	0.7496	4.4249	2.064	2.4032	15.9985	0.4675	0.4737	5.0306	2.1844	2.8586	18.1794	0.4368	0.6792
AS623355	5.6582	1.9411	1.5396	13.5056	0.3431	4.8021	2.0127	2.4535	16.9494	0.4241	0.4779	4.8939	1.9675	2.3117	16.5549	0.403	0.388	5.0915	2.0066	2.2521	16.13	0.3966	0.5575
AS623357	5.4976	1.5026	0.7987	8.7742	0.2733	4.9492	2.0211	2.6517	17.9785	0.4092	0.5975	4.6748	1.8952	2.0508	15.1465	0.4037	0.3875	5.0344	1.8605	2.036	14.8029	0.3746	0.598
AS623362	5.444	1.7013	0.9455	9.9782	0.3125	4.8873	2.663	4.4269	22.7744	0.5488	0.9279	4.6012	2.5628	3.7956	20.4755	0.5593	1.0735	4.988	2.299	3.0218	17.7447	0.468	0.9442
AS623363	5.9712	1.9834	1.3776	11.904	0.3322	5.4697	2.339	3.7285	22.0756	0.4332	0.8661	5.3171	2.0923	2.89	19.2486	0.3943	0.6947	5.4364	2.15	2.7067	17.7447	0.3935	0.7941
AS623366	5.2785	1.9219	1.2849	11.4683	0.3641	5.6634	2.2416	3.5937	22.0929	0.3964	1.0143	4.6489	2.053	2.4954	16.649	0.4418	0.2078	5.1497	2.0924	2.5395	16.961	0.4073	0.6788
AS623368	4.6836	2.1559	1.8448	14.9901	0.4603	5.0565	2.1998	3.2044	19.997	0.4387	0.6971	4.3107	2.1472	2.4238	15.8971	0.5022	0.495	4.7714	2.1757	2.5661	17.1361	0.462	0.6686
AS623369	5.0467	1.6366	0.8727	9.4211	0.3243	5.6276	2.3048	3.728	22.5272	0.413	0.9084	4.5135	2.0538	2.3142	15.9082	0.4572	0.4719	5.0507	2.0281	2.4161	16.3498	0.4037	0.7327
AS623370	5.2294	1.6339	0.8363	8.8225	0.3124	4.8105	2.2335	3.0637	19.0318	0.4688	0.7637	4.9022	2.3246	3.4792	20.3958	0.4749	0.9049	4.9903	2.0853	2.5409	16.4521	0.4214	0.8308
AS623374	4.8133	1.6543	0.918	9.3971	0.3437	4.4507	2.0726	2.4752	16.3888	0.4673	0.57	4.2186	2.0649	2.2088	15.0312	0.491	0.4232	4.6318	1.9689	2.0631	14.5219	0.4351	0.6008
AS623378	4.9972	1.6254	0.8586	9.2573	0.3253	4.9626	2.0452	2.4751	17.3201	0.4135	0.6789	4.1852	1.9585	1.8924	13.7863	0.4696	0.3933	4.7945	1.9216	1.9621	14.4041	0.4084	0.6277
AS623379	5.0137	1.8278	1.4798	13.2293	0.3646	5.2578	2.3508	3.6384	21.2761	0.455	0.7578	4.7696	2.2762	3.0871	18.9226	0.4812	0.7736	5.0146	2.1617	2.763	17.7966	0.4322	0.7841
AS623380	4.9733	1.6099	0.8198	8.6626	0.3237	4.991	2.1704	2.9632	18.9872	0.4368	0.7968	4.4265	2.1898	2.6214	16.6725	0.4965	0.4153	4.8549	2.0208	2.2788	15.4321	0.4221	0.6754
AS623383	5.6994	1.9407	1.6684	13.0177	0.3405	5.1476	2.2071	3.226	20.1437	0.429	0.8809	4.26	2.1195	2.4309	15.8253	0.498	0.4963	5.0308	2.1072	2.5264	16.6433	0.4259	0.7316
AS623384	5.1923	1.824	1.3111	12.2603	0.3513	5.861	2.4226	4.1989	24.3834	0.4158	1.0363	4.5235	2.1649	2.625	17.0079	0.4791	0.5009	5.1462	2.1491	2.7441	17.8547	0.4192	0.7861
AS623386	6.23	1.8993	1.5671	14.1749	0.3049	5.755	2.18	3.4928	21.9377	0.3798	0.9279	4.7761	2.1997	2.8575	18.0843	0.4617	0.73	5.4371	2.1106	2.6856	17.9963	0.391	0.8272
AS623388	5.2812	2.0183	1.7274	14.3152	0.3822	5.5504	2.6349	4.8692	25.5117	0.4808	1.1119	5.0119	2.2646	3.2834	19.978	0.4533	0.9709	5.2117	2.2963	3.2132	19.4526	0.4379	0.9719
AS623389	5.3264	1.6314	0.8341	9.3298	0.3063	4.8269	2.2033	2.9644	18.6269	0.4584	1.0908	4.526	2.0293	2.3111	15.8793	0.4495	0.6713	4.9258	1.9899	2.1996	15.3058	0.41	0.8627
AS623390	5.5221	2.0147	1.7938	14.1786	0.3648	5.6462	2.3808	3.9179	22.8817	0.4261	0.9016	4.4399	2.1397	2.4529	16.1785	0.483	0.5989	5.1539	2.1851	2.752	17.7475	0.4264	0.7736
AS623391	5.7479	1.3992	1.0745	9.4613	0.2434	5.1316	2.4575	3.8727	21.9911	0.4812	1.1163	4.3914	2.0835	2.3301	15.735	0.4774	0.6045	5.0711	2.0121	2.5135	16.1761	0.4059	0.8486
AS623392	6.0384	1.6922	1.0454	10.6626	0.2802	5.8905	2.5229	4.5724	25.4501	0.4312	1.1303	4.3683	2.0484	2.2835	15.5089	0.4718	0.5828	5.3232	2.1061	2.6812	17.3276	0.4004	0.846
AS623395	4.5743	1.842	1.7218	14.2201	0.4027	4.8116	2.2693	3.1585	19.2517	0.473	0.8247	4.3369	2.1441	2.378	15.7103	0.497	0.4428	4.6908	2.1037	2.5084	16.6941	0.455	0.6942
AS623396	6.1098	1.6856	0.9709	10.9648	0.2759	5.7551	2.2036	3.4074	21.7406	0.3844	0.9135	4.2783	1.891	1.906	14.0784	0.443	0.3875	5.2853	1.9655	2.2466	16.0713	0.3785	0.7056
AS623398	4.3981	2.1076	2.227	17.242	0.4792	4.6954	2.1137	2.7674	17.8787	0.4533	0.6488	4.1007	2.0387	2.0844	14.3563	0.4979	0.3564	4.561	2.105	2.4601	16.7707	0.4715	0.6049
AS623399	5.2366	1.8077	0.9942	9.9069	0.3452	5.3287	2.4112	3.8469	22.1261	0.4546	0.8413	4.4007	2.402	3.1744	18.3971	0.5466	0.5731	4.9962	2.21	2.7119	17.0181	0.4478	0.7443
AS623400	5.3841	1.689	0.8336	9.2682	0.3137	5.0118	2.2065	3.1579	19.6051	0.4436	0.874	5.0717	2.4436	3.8149	21.5888	0.4844	0.8851	5.1194	2.128	2.6557	17.0265	0.4171	0.8617
AS623402	4.8976	1.4888	0.6485	7.9412	0.304	4.8459	2.0768	2.5788	17.5306	0.4314	0.6664	4.0906	1.9904	1.9578	14.0219	0.4867	0.2225	4.7181	1.9004	1.9511	14.1782	0.4123	0.5653
AS623403	5.2094	1.5153	0.7218	8.5778	0.2909	5.1998	2.3828	3.9039	22.3365	0.4618	1.0427	4.605	2.2191	2.8913	17.9387	0.4845	0.5124	5.008	2.0635	2.5779	16.6086	0.4157	0.7922
AS623406	4.5302	1.6804	0.9248	9.2766	0.3709	5.1724	2.2153	3.1729	19.8789	0.4301	0.7485	4.7049	2.103	2.4854	16.7602	0.4509	0.5457	4.859	2.0291	2.3269	15.8459	0.42	0.7033
AS623407	5.1701	1.4713	0.7012	8.4947	0.2846	5.2753	2.1502	2.8306	18.806	0.4086	0.8381	4.3372	1.8706	1.8388	13.8721	0.4347	0.4552	4.9511	1.8818	2.0009	14.6143	0.385	0.703
AS623408	5.3367	1.7197	0.933	9.9956	0.3222	5.2676	2.2255	3.3494	20.5128	0.4219	0.8419	4.5299	2.1099	2.4895	16.45	0.4688	0.4152	5.0089	2.0328	2.3125	15.8891	0.4102	0.6907
AS623409	5.3733	1.5454	0.672	8.505	0.2876	5.3226	2.2044	3.2382	20.4149	0.4171	1.0147	4.9569	2.0969	2.661	17.8545	0.4254	0.7381	5.1649	1.9849	2.3237	16.0689	0.3854	0.8595
AS623411	4.8677	1.7481	1.1396	10.6688	0.3591	5.2332	1.8882	2.2268	16.703	0.3612	0.745	4.6041	2.1289	2.6452	17.1853	0.4645	0.5812	4.9321	1.9612	2.1733	15.4931	0.4018	0.7142
AS623413	5.281	1.6436	0.779	8.9713	0.3112	5.1957	2.1707	2.9538	19.0854	0.4239	0.5928	5.0857	2.0755	2.7483	18.3346	0.4121	0.7129	5.1427	1.9974	2.2995	15.9694	0.3889	0.7072
AS623414	4.8453	1.6392	0.862	9.1073	0.3383	5.3633	2.1925	3.1002	19.9913	0.412	0.8735	3.9952	1.937	1.8267	13.3126	0.4865	0.4012	4.809	1.9622	2.1134	14.9358	0.416	0.6967
AS623416	5.708	1.9126	1.4336	12.8647	0.3351	5.4586	2.4613	4.0458	22.9929	0.4543	1.0311	4.9716	2.2055	3.0094	19.0071	0.447	0.6417	5.2841	2.1979	2.8392	18.1697	0.4153	0.8323
AS623417	5.0701	1.697	0.8185	8.8898	0.3347	5.7267	2.3553	3.7842	22.645	0.4132	0.8687	4.6734	2.326	3.2383	19.0434	0.5003	0.6148	5.12	2.1394	2.665	17.0566	0.4193	0.7678
AS623418	5.5358	2.0155	1.2289	11.7874	0.3641	5.3239	2.5264	3.9796	22.3818	0.482	0.6	4.552	2.2131	2.9104	17.9511	0.4889	0.8707	5.1057	2.249	2.7397	17.4571	0.4425	0.7634
AS623419	5.0614	1.9523	1.4016	12.083	0.3857	5.5694	2.6745	4.8122	25.1326	0.4821	1.1601	5.3267	2.6798	4.7389	24.5572	0.5043	1.1139	5.2397	2.4093	3.5015	19.9636	0.4551	1.037
AS623421	5.8851	2.0199	1.9465	14.7797	0.3432	5.2018	2.1497	3.0912	19.7364	0.4148	0.7681	4.1539	2.0975	2.2157	14.8773	0.5053	0.3013	5.0637	2.1071	2.5071	16.7489	0.4244	0.6268
AS623422	6.1619	2.1255	2.3003	16.7785	0.3449	5.4599	2.4723	4.2191	23.4664	0.4543	1.0472	4.1229	2.2407	2.6536	16.268	0.5476	0.4303	5.1875	2.2732	3.0231	18.5977	0.4471	0.7658
AS623427	5.5175	2.2737	1.7834	14.0496	0.4121	5.3893	2.7002	4.8875	25.1981	0.503	1.2632	5.0194	2.433	3.7138	21.2075	0.487	0.7533	5.232	2.4385	3.3488	19.6214	0.4633	0.9493
AS623272	6.0489	2.622	3.1651	18.9398	0.4335	5.5081	2.7628	5.5617	27.3605	0.5026	1.2531	5.2242	2.845	5.2765	25.7047	0.5459	1.3129	5.4421	2.6777	4.3216	22.6206	0.4867	1.1364
AS623202	5.2767	2.4995	2.5929	16.8124	0.4737	4.6291	2.3146	3.0486	18.2343	0.5016	0.7525	4.3017	2.7402	4.0703	20.4932	0.6405	0.9913	4.8099	2.4813	3.168	18.345	0.524	0.8564
AS623286	4.6175	1.7889	1.0943	10.1947	0.3874	5.4766	2.2777	3.4357	21.1209	0.4213	0.9596	5.3021	2.5791	4.526	24.1565	0.4906	1.0399	5.1019	2.2172	2.9917	18.3274	0.4324	0.9435
AS623338	4.1303	1.9685	1.7256	12.611	0.4766	4.1951	2.0618	2.2438	15.1241	0.4975	0.5737	3.8394	2.1014	2.1134	14.0278	0.5499	0.3568	4.3081	2.0677	2.1924	14.7675	0.4968	0.5795
AS623438	4.5701	2.3659	2.0017	13.8503	0.5177	4.5282	2.6756	4.2041	21.1603	0.5939	0.9617	4.1754	2.742	4.0766	20.1851	0.6596	0.8059	4.5805	2.548	3.3213	18.2557	0.5682	0.8646
AS623458	4.5684	1.8743	1.1716	10.3179	0.4103	5.0383	2.3266	3.6765	21.1862	0.4638	0.7965	4.7484	2.1754	2.7037	17.5711	0.46	0.5939	4.8461	2.1389	2.5873	16.6663	0.444	0.7361
AS623467	5.4633	1.6497	0.8283	9.5725	0.302	5.2674	2.2827	3.4718	21.2196	0.4362	0.7752	4.4876	2.0837	2.3237	15.8669	0.4691	0.5036	5.0582	2.0341	2.3378	16.0389	0.4068	0.6981
AS623470	4.8065	1.8765	1.3896	13.8029	0.3904	5.1319	2.252	3.359	20.6291	0.4428	0.8067	4.4811	2.1603	2.6032	16.7963	0.4857	0.49	4.8619	2.1134	2.5335	17.2254	0.4386	0.7042
AS623186	5.1358	1.6849	0.8935	9.7079	0.3281	5.3585	2.3767	3.8626	22.4471	0.4448	0.8763	4.7608	1.9652	2.1096	15.4399	0.4148	0.5591	5.0672	2.0372	2.4029	16.2819	0.4024	0.7514
AS623501	5.1532	1.7476	0.9418	9.8172	0.3391	5.3608	2.2734	3.3755	20.8174	0.4272	0.8961	5.0483	2.4559	3.7198	21.252	0.4896	0.8559	5.1427	2.1681	2.7178	17.3964	0.421	0.8592
AS623503	5.207	1.7964	0.8728	9.4292	0.345	4.9659	2.5063	3.9986	22.1754	0.5078	1.0711	4.432	2.2942	2.9064	17.6335	0.5205	0.5995	4.9075	2.203	2.648	16.7086	0.4546	0.8315
AS623508	5.5673	1.7949	1.3971	12.127	0.3224	4.8772	2.237	3.1417	19.3829	0.4614	0.6622	4.781	2.0472	2.5202	17.103	0.4297	0.5544	5.0599	2.0524	2.4548	16.5463	0.4095	0.6769
AS623522	6.1953	2.2261	2.0463	15.6225	0.3593	5.5589	2.9404	6.281	28.9545	0.5303	1.4844	5.2724	3.1428	6.6033	28.9551	0.5981	1.4663	5.5023	2.7008	4.5709	23.0172	0.488	1.2675
AS623523	5.0084	2.2928	3.055	19.11	0.4578	4.9357	2.4315	3.7157	20.9513	0.4951	1.0584	5.0811	2.2394	2.9422	18.8085	0.4412	0.7967	5.0107	2.3096	3.1682	19.2097	0.4614	0.8943
AS623524	4.7436	2.2454	1.871	13.669	0.4734	4.6007	2.6773	4.0521	21.1026	0.5845	1.0583	4.5369	2.7392	4.1758	21.2476	0.607	0.9499	4.7297	2.5126	3.272	18.4695	0.5379	0.9465
AS623525	4.7598	2.2735	1.8227	13.4915	0.4776	4.9589	2.959	5.3779	25.2682	0.6	0.7609	4.9941	2.4741	3.7623	21.0424	0.4966	0.8853	4.934	2.5256	3.5043	19.4518	0.5123	0.8232
AS623534	4.9147	2.1877	2.9579	18.9475	0.4451	5.0043	2.1918	3.203	19.7634	0.4391	0.9199	4.825	2.1752	2.8205	18.1441	0.4533	0.6168	4.9417	2.1907	2.9716	18.6865	0.4451	0.7859
AS623535	5.376	2.1364	1.4116	12.5842	0.3974	4.894	1.9563	2.431	16.9954	0.4028	0.5948	4.6568	2.2307	2.8368	17.7539	0.4822	0.6219	4.9866	2.1235	2.3528	16.214	0.4286	0.6769
AS623540	6.008	2.4688	2.5668	18.0782	0.4109	5.7452	2.4841	4.4386	24.8972	0.4335	1.466	5.0217	2.1945	3.0712	19.2937	0.4403	0.7981	5.4405	2.363	3.266	20.0925	0.4298	1.0336
AS623595	5.1923	1.7681	1.1117	10.7364	0.3405	5.3066	2.1424	2.9758	19.4655	0.4039	0.8569	4.7794	2.2257	2.9537	18.5136	0.4679	0.6057	5.0729	2.069	2.45	16.5729	0.4097	0.7607
AS623599	5.3428	1.6332	0.873	9.4747	0.3057	5.3664	2.318	3.373	20.826	0.4357	0.9044	5.2849	2.2483	3.1937	20.0702	0.4273	0.7057	5.2487	2.0875	2.5572	17.0028	0.3963	0.8109
AS623619	4.4527	1.7218	1.0022	9.5352	0.3867	5.0969	2.0858	2.8254	18.7371	0.41	0.62	5.0118	2.2188	2.8792	18.735	0.4446	0.47	4.8968	2.0371	2.3601	16.1293	0.4179	0.6338
AS623629	5.885	2.5279	2.6258	17.6003	0.4295	5.9479	2.9528	6.5234	30.5223	0.4991	1.5153	5.4425	2.7629	5.2569	26.1732	0.5119	1.0168	5.502	2.6226	4.1362	22.3375	0.4695	1.1249
AS623642	4.7083	1.651	0.7624	8.4495	0.3507	4.6976	2.105	2.442	16.5944	0.4539	0.6601	4.1697	1.8381	1.7202	13.2796	0.4444	0.4533	4.6547	1.9114	1.881	13.8744	0.4181	0.6418
Abbreviation: KL, kernel length; KW, kernel width; KV, kernel volume; KSA, kernel surface area; KWL, kernel width to length ratio; HKW, hundred-kernel weight; BLUP, best linear unbiased predictors
